# Supplementary material for: Structural basis for the E3 ligase activity enhancement of yeast Nse2 by SUMO-interacting motifs
Source: Nat Commun. 2021 Dec 1;12:7013. doi: 10.1038/s41467-021-27301-9 (PMC8636563; doi:10.1038/s41467-021-27301-9)
Supplement: Supplementary file 4 — Source Data [file 41467_2021_27301_MOESM4_ESM.xlsx]

## Sheet: Fig_1a
	Fig. 1a
	Detection with Smt3WT.Alexa488
	Image scanned with Bio-Rad VersaDoc Imaging system.

## Sheet: Fig_2e
Gels 2021-01-20, cP53 substrate						Fig. 2e
		yeast reactions				Detection with Smt3WT.Alexa488
Gel 2	30 C					Image scanned with Bio-Rad VersaDoc Imaging system.
sec	WT	I264P	V266R	D4
0						Data used to build Dotplot error bars on GraphPad 5.0 (2min)
30	850.698	665.698	618.506	645.749		WT	I264P	V266R	D4
60	2122.99	1120.46	1222.16	987.042		84.2165	44.3938	52.2867	34.6098
120	4545.41	2396.06	2822.06	1867.99		100	54.6167	53.3817	36.3623
300	8813.99	7968.11	9478.23	9376.41		75.4605	65.3629	43.6744	32.199
Gel 1					Mean	86.56	54.79	49.78	34.39
0					Std. Deviation	12.44	10.49	5.317	2.09
30	948.042	707.971	866.042	649.698	P value (unp,two tailed)		0.0277	0.0092	0.002
60	2169.75	1165.46	1004.75	939.213
120	5397.28	2947.82	2881.16	1962.58
300	9168.7	8762.28	9340.11	9706.82
Gel 3
0
30	627.577	674.092	575.749	442.042
60	1518.99	1195.16	1004.46	845.87
120	4072.82	3527.82	2357.23	1737.87
300	8675.65	9374.82	9960.06	7246.94

## Sheet: Fig_2f
Gels 2021-02-01, cNse4 substrate						Fig. 2f
		yeast reactions				Detection with Smt3WT.Alexa488
Gel 2	30 C					Image scanned with Bio-Rad VersaDoc Imaging system.
sec	WT	I264P	V266R	D4
0	320.627	144.435	200.849	130.678		Data used to build Dotplot error bars on GraphPad 5.0 (1min)
30	1279.16	453.92	420.92	528.749		WT	I264P	V266R	D4
60	3832.36	998.213	773.092	871.284		84.5391	22.0199	17.0539	19.2199
120	5283.06	1633.63	1554.92	1744.28		91.386	33.409	30.5245	23.2347
300	7067.89	5286.82	4335.01	5000.11		100	22.5041	22.6558	18.0142
Gel 1					Mean	91.98	25.98	23.41	20.16
0	148.678	172.607	163.314	310.991	Std. Deviation	7.747	6.44	6.767	2.733
30	1426.89	824.799	902.163	577.991	P value (unp,two tailed)		0.0003	0.0003	0.0001
60	4142.74	1514.51	1383.75	1053.28
120	5852.48	3281.41	2622.41	2155.7
300	7029.48	6817.89	6465.48	5346.7
Gel 3
0	367.506	236.142	229.627	249.456
30	1382.04	611.213	623.042	469.749
60	4533.23	1020.16	1027.04	816.627
120	6675.23	2301.58	1857.41	1466.99
300	9258.6	6054.99	5154.89	4421.65

## Sheet: Fig_2g
Gels 2021-01-17 and 23, coil substrate, 400nM E3						Fig. 2g
		yeast reactions				Detection with Smt3WT.Alexa488
Gel 1_0117	30 C					Image scanned with Bio-Rad VersaDoc Imaging system.
sec	WT	I264P	V266R	D4
0							Data used to build Dotplot error bars on GraphPad 5.0
30	1266.58	643.506	272.213	176.849			WT	I264P	V266R	D4
60	3076.11	1561.99	776.163	247.263			100	50.7781	25.2319	8.03816
120	4652.7	3461.99	1892.75	710.213			80.4069	48.8522	23.8341	10.0252
300	7659.7	6179.99	3671.53	1076.28			69.4475	32.2649	20.5579	25.358
Gel 2_0117					Mean		83.28	43.97	23.21	14.47
0					Std. Deviation		15.48	10.18	2.399	9.478
30	1415.18	506.385	199.314	146.435	P value (unp,two tailed)			0.0213	0.0027	0.0028
60	2473.41	1502.75	733.163	308.385
120	4202.99	2926.7	1626.28	783.506
300	7869.58	5706.99	4197.65	1581.7
Gel 3_0123
0
30	877.335	270.849	320.556	258.335
60	2136.28	992.506	632.385	780.042
120	3796.87	2127.34	1370.92	1889.82
300	8335.23	4535.58	3735.11	3559.41
																									SD
																									1448.99
																									696.727
																									221.93
																									553.76
																									SD
																									#DIV/0!
																									#DIV/0!
																									#DIV/0!
																									#DIV/0!

## Sheet: Fig_4c
			Fig. 4c
			Detection with Smt3WT.Alexa488 or Smt3D68R.Alexa488
			Image scanned with Bio-Rad VersaDoc Imaging system.

## Sheet: Fig_4d
			Fig. 4d
			Detection with Smt3WT.Alexa488 or Smt3D68R.Alexa488
			Image scanned with Bio-Rad VersaDoc Imaging system.

## Sheet: Fig_4e
						Fig. 4e
						Detection with Smt3WT.Alexa488 or Smt3D68R.Alexa488
						Image scanned with Bio-Rad VersaDoc Imaging system.
						Data used to plot kinetic graphs on GraphPad 5.0
						cp53, uM	wtE3/wtSUMO			4E3/wtSUMO			noE3/wtSUMO
						0.5	3.7	3	0.7	0.7	0.8	0.3	0.2	0.02	0.03
						1	8.7	7.2	2.5	2	1.6	0.7	0.6	0.1	0.3
						2	13.3	14.1	8.3	4.3	2.7	2.5	0.6	0.6	0.007
						4	21.5	14.9	14	5.2	3.7	3.3	1.9	0.7	1
						8	21.5	18.4	11	6	5.1	3.4	3.4	2.2	1.1
																				E3 Nse2	Added SUMO	KM	kcat	kcat/KM
					Mean	0.5		3			0.7			0.03								(µM)	(s-1)	(µM-1/s-1)
						1		7.2			1.6			0.3						WT	WT	2.35 ± 1.1	0.059 ± 0.011	0.025 ± 0.005
						2		13.3			2.7			0.6						Δ4	WT	2.98 ± 1.3	0.017 ± 0.003	0.007 ± 0.0011
						4		14.9			3.7			1						Δ4	D68R	3.82 ± 1.7	0.015 ± 0.003	0.005 ± 0.0007
						8		18.4			5.1			2.2
					SD	0.5		1.5695			0.264575			0.10116
						1		3.23471			0.665833			0.251661
						2		3.14325			0.986577			0.342369
						4		4.09512			1.00167			0.6245
						8		5.39475			1.32035			1.15036
						cp53, uM	4E3/wtSUMO			4E3/D68RSUMO
						0.5	0.7	0.8	0.3	0.4	0.8	0.2
						1	2	1.6	0.7	1.9	1.7	0.9
						2	4.3	2.7	2.5	3.2	2.4	1.2
						4	5.2	3.7	3.3	3.4	3.5	1.7
						8	6	5.1	3.4	4.2	4.9	3.7
					Mean	0.5		0.7			0.4
						1		1.6			1.7
						2		2.7			2.4
						4		3.7			3.4
						8		5.1			4.2
					SD	0.5		0.264575			0.305505
						1		0.665833			0.52915
						2		0.986577			1.00664
						4		1.00167			1.0116
						8		1.32035			0.602771
cp53, uM				with1.5x wtSmt3		Δ4E3	noE3		WTE3	Δ4E3	noE3		with1.5xD68RSmt3
0.5
				1st_reac
purified Ubc9-D68RSmt3-Alexa488-
				2nd_reac
				3rd_reac
cp53, uM			with1.5x wtSmt3		WTE3	Δ4E3	noE3		WTE3	Δ4E3	noE3		with1.5xD68RSmt3
1
				1st_reac
purified Ubc9-D68RSmt3-Alexa488-
				2nd_reac
				3rd_reac
cp53, uM			with1.5x wtSmt3		WTE3	Δ4E3	noE3		WTE3	Δ4E3	noE3		with1.5xD68RSmt3
2
				1st_reac
purified Ubc9-D68RSmt3-Alexa488-
				2nd_reac
				3rd_reac
cp53, uM			with1.5x wtSmt3		WTE3	Δ4E3	noE3		WTE3	Δ4E3	noE3		with1.5xD68RSmt3
4
				1st_reac
purified Ubc9-D68RSmt3-Alexa488-
				2nd_reac
				3rd_reac
cp53, uM		with1.5x wtSmt3		WTE3	Δ4E3	noE3		WTE3	Δ4E3	noE3		with1.5xD68RSmt3
8
			1st_reac
purified Ubc9-D68RSmt3-Alexa488-
			2nd_reac
			3rd_reac

## Sheet: Fig_5a,b,c
						Fig. 5a,b,c
						Detection with Ubc9-Smt3D68R.Alexa488
						Image scanned with Bio-Rad VersaDoc Imaging system.
						Data used to plot kinetic graphs on GraphPad 5.0
						purified thioester, uM	PLUS1.5x WTSmt3, +DNA			w/o Smt3, +DNA			w/o Smt3, w/o DNA
						0.125	0.01	0.04	0.004	0.06	0.08	0.03	0.007	0.04	0.03
						0.25	0.3	0.1	0.4	0.2	0.3	0.1	0.05	0.04	0.04
						0.5	0.7	0.7	1.4	0.4	0.5	1.1	0.1	0.04	0.1
						1	3.8	3.6	3	1.3	1.1	1.6	0.8	0.8	0.4
						2	8.5	8.5	7.8	2.5	2.6	2.8	1.9	1.9	1.3
						5	14.5	11.9	14.7	3.8	4.1	4.6	4.3	4.8	3
					Mean	0.125		0.01			0.06			0.03
						0.25		0.3			0.2			0.04
						0.5		0.7			0.5			0.1
						1		3.6			1.3			0.8
						2		8.5			2.6			1.9
						5		14.5			4.1			4.3
					SD	0.125		0.0192873			0.0251661			0.0169214
						0.25		0.152753			0.1			0.0057735		Nse2	Add SUMO	DNA	KM’	Kcat	Kcat/KM’
						0.5		0.404145			0.378594			0.034641					(µM)	(s-1)	(µM-1/s-1)
						1		0.416333			0.251661			0.23094		1-267	+	+	3.57± 0.40	0.039 ± 0.002	0.011 ± 0.0007
						2		0.404145			0.152753			0.34641		1-267	-	+	2.81 ± 0.51	0.013 ± 0.001	0.004 ± 0.0004
						5		1.56205			0.404145			0.929157		1-267	-	-	8.52 ± 2.77	0.014 ± 0.005	0.001 ± 0.0001
							PLUS1.5x WTSmt3, +DNA										w/o Smt3, +DNA									w/o Smt3, w/o DNA
		thioester	uM		5	2	1	0.5	0.25	0.125				5		2	1		0.5	0.25	0.125			5		2	1		0.5	0.25	0.125
			1st reaction
			2nd reaction
			3rd reaction

## Sheet: Fig_5e,f,g
						Fig. 5e,f,g
						Detection with Ubc9-Smt3D68R.Alexa488
						Image scanned with Bio-Rad VersaDoc Imaging system.
						Data used to plot kinetic graphs on GraphPad 5.0
						purified thioester, uM	E3-FLSUMOWT				E3-FLSUMOD68R			E3-18SUMOWT			E3-FLSUMOWT noDNA
						0.125	0.4	0.5	0.8	0.4	0.01	0.04	0.002	0.3	0.2	0.3	0.1	0.2	0.08
						0.25	1.4	1.3	1.3	0.8	0.03	0.09	0.1	0.7	0.6	0.7	0.2	0.2	0.2
						0.5	2.2	1.5	1.5	2.1	0.1	0.1	0.1	1.1	1.3	0.9	0.4	0.3	0.06
						1	2.6	2.9	2.1	3.2	0.2	0.3	0.2	1.6	2.4	1.6	0.7	0.5	0.1
						2	3.3	4	3.8	3.2	0.3	0.6	0.5	2.1	3.2	2.6	1	0.8	0.4
					Mean	0.125		0.45				0.01			0.3			0.1
						0.25		1.3				0.09			0.7			0.2
						0.5		1.8				0.1			1.1			0.3
						1		2.75				0.2			1.6			0.5
						2		3.55				0.5			2.6			0.8						Nse2-fusion	Add ssDNA	KM	Kcat	Kcat/KM
																										(µM)	(s-1)	(µM-1/s-1)
					SD	0.125		0.189297				0.0200333			0.057735			0.064291						1-267-FLSUMOWT	+	0.92 ± 0.2	1.30 ± 0.13	1.42 ± 0.14
						0.25		0.270801				0.0378594			0.057735			3.39935e-17						1-267-FLSUMOWT	-	2.33 ± 2.4	0.38 ± 0.26	0.16 ± 0.03
						0.5		0.377492				1.69967e-17			0.2			0.174738						1-267-FLSUMOD68R	+	ambiguous	ambiguous	Ambiguous
						1		0.469042				0.057735			0.46188			0.305505						1-267-Δ18SUMOWT	+	1.65 ± 0.6	1.20 ± 0.26	0.72 ± 0.08
						2		0.386221				0.152753			0.550757			0.305505
							E3-FLSUMOWT									E3-FLSUMOD68R									E3-18SUMOWT										E3-FLSUMOWT noDNA
		thioester	uM		2	1	0.5		0.25	0.125				2	1	0.5		0.25	0.125				2	1		0.5		0.25	0.125				2	1	0.5			0.25	0.125
			1st reaction
			2nd reaction
			3rd reaction
			4th reaction

## Sheet: Fig_6d
		yeast reactions, cNse4 substrate					Fig. 6d
Gel 1	30 C						Detection with Smt3WT.Alexa488
sec	WT	G177P	EDDRRR	Δ160-176			Image scanned with Bio-Rad VersaDoc Imaging system.
0	126112	157360	161728	106227
30	1330672	1144080	962752	209568			Data used in DotPlot (error bars) GraphPad 5.0 (2min)
60	4787776	1648416	1554560	434787			WT	G177P	EDDRRR	Δ160-176
120	11565568	4515168	3891440	928182			7.84909	6.74846	5.67888	1.23616
300	15203104	6043296	5809776	1567542			9.47446	6.07391	7.31673	1.41556
							10.436	5.88755	3.42535	1.66305
Gel 2
0	300295	304328	291902	183816		Mean	82.92	22.83	22.78	5.826
30	1606224	1029723	1240420	239982		Std. Deviation	16.02	3.557	0.3643	0.3177
60	4232906	1548345	1824987	380064		P value (unp,two tailed)		0.0032	0.0029	0.0011
120	16953206	3777722	3791783	1001886
300	23598718	12036870	13102018	2658783
Gel 3
0	200462	87914	246453	124431
30	1769241	998129	580707	281940
60	3713180	1403573	1538721	374292
120	13652660	3319940	3904828	1033077
300	20629958	10639515	11400796	2653677
Average
0	208956	183201	233361	138158
30	1.56871e+06	1.05731e+06	927960	243830
60	4.24462e+06	1.53344e+06	1.63942e+06	396381
120	1.40571e+07	3.87094e+06	3.86268e+06	987715
300	1.98106e+07	9573227	1.01042e+07	2293334

[truncated: 3 more sheets: Supp_Fig2b, Supp_Fig2c, Supp_Fig7]
